# Supplementary material for: Heightened Olfactory Sensitivity in Young Females with Recent-Onset Anorexia Nervosa and Recovered Individuals
Source: PLoS One. 2017 Jan 6;12(1):e0169183. doi: 10.1371/journal.pone.0169183 (PMC5218546; doi:10.1371/journal.pone.0169183)
Supplement: S1 Dataset — (XLS) [file pone.0169183.s001.xls]

## Sheet: Sheet1
numbers1_112foreachparticipant	parent_highest_education	liveswbothparents:0=no, 1=yes	BMI	BMIpercentile_treatmentstart	BMIpercentile_teststart	EDI_EDRC_T	EDI_ID_T	EDI_BD_T	EDEglobal_teststart	EDEglobal_treatmentstart	BDIYT	BAIYT	RIASGIK_IQ	participant_group	ADOS_Com_and_social_Interakt_total	Olfactory_treshold	Olfaction_identification_correkt	Importance_of_olfaction_Consequence	Importance_of_olfaction_Association	Importance_of_olfaction_Application	Importance_of_olfaction_Association_withoutfood
1	12	0	17.488	3.22	9.51	45	37	42	1.75152	1.75152	53	48	92	1	9	5.75	11	9	10	7	8
2	15	1	16.7147	0.48	1.62	46	50	57	2.90758	2.90758	64	66	98	1	2	7.75	12	7	2	6	2
3	19	0	16.2982	1.97	5.48	59	50	54	3.8	3.8	71	72	108	1	1	13.25	14	10	10	17	10
4	17	1	17.3073	1.07	6.55	49	52	51	2.97121	2.97121	52	53	124	1	0	9.75	13	11	6	12	5
5	17	1	18.1075	24.2	24.2	75	64	63	5.34444	5.34444	72	67	97	1	2	8	11	4	12	11	10
6	17	1	18.1075	0.84	21.19	53	52	61	4.60379	4.60379	75	67	114	1	10	6.75	12	8	9	5	8
7	15	1	17.0204	2.94	2.81	58	48	63	3.58889	3.58889	75	67	104	1	3	8.25	11	8	12	8	10
8	15	0	15.5661	0.02	2.02	38	51	45	1.9875	1.9875	67	64	102	1	3	9.5	13	9	4	12	4
9	17	0	15.6381	0.13	2.74	55	54	47	2.45606	2.45606	70	69	109	1	1	9.75	11	11	10	8	8
10	12	1	18.2699	7.21	19.49	51	63	54	4.76364	4.76364	61	53	110	1	3	10.25	14	8	6	10	6
11	16	0	17.2376	5.71	18.41	46	54	55	0.4	0.4	72	66	96	1	3	7.5	15	11	4	10	4
12	15	1	17.2451	6.68	6.68	36	42	37	0.774242	0.774242	47	43	106	1	1	7	14	10	7	10	6
13	15	1	17.0386	0.35	3.22	63	51	62	5.4	5.4	58	66	117	1	0	10.25	13	8	10	9	10
14	17	1	17.5943	2.12	10.56	51	62	52	3.54318	3.54318	57	55	125	1	0	13	15	7	8	9	7
15	15	1	15.5736	0.19	0.19	56	50	48	4.19495	4.19495	62	63	127	1	6	11.5	15	11	11	15	10
16	17	1	17.9931	0.08	16.6	35	43	40	0.811111	0.811111	54	52	111	1	9	8.25	13	3	4	2	2
17	13	0	17.1087	2.87	8.23	46	51	47	2.03864	2.03864	68	58	113	1	1	7	14	9	11	13	10
18	20	1	18.0093	11.9	11.9	54	63	59	4.23258	4.23258	72	73	118	1	0	10.75	14	10	8	15	6
19	12	0	15.5899	10.03	2.28	50	49	54	3.69924	3.69924	70	66	113	1	9	10.75	14	6	4	10	4
20	20	1	15.9262	0.89	2.94	32	34	37	2.16894	2.16894	46	39	108	1	0	9.25	14	7	5	8	4
21	16	1	17.1875	0.04	8.85	39	40	46	1.66061	1.66061	63	61	117	1	5	8.5	11	10	7	12	6
22	17	1	16.7046	5.05	7.93	#NULL!	#NULL!	#NULL!	4.11364	4.11364	63	56	102	1	9	9.5	12	10	9	11	6
23	12.5	0	14.6651	0.03	0.23	54	48	52	4.50833	4.50833	79	79	99	1	8	7.5	12	13	12	12	12
24	17	0	12.8568	0.02	0.02	48	45	47	0.8	0.8	60	44	105	1	2	8.25	12	3	3	5	3
25	15	1	15.2344	0.02	0.02	42	40	39	1.82803	1.82803	62	57	112	1	0	10	14	10	11	8	11
26	17	0	18.4131	12.92	24.83	40	39	33	1.03333	1.03333	48	41	93	1	0	8	13	5	3	4	2
27	9	0	16.6902	1.54	0.87	56	49	62	3.11894	3.11894	54	49	106	1	2	7.75	12	3	5	5	3
28	15	1	15.5384	0.55	3.44	30	35	30	0.189394	0.189394	40	40	108	1	0	8	13	8	8	7	6
29	17	0	17.3638	12.51	19.49	#NULL!	#NULL!	#NULL!	0.260606	0.260606	43	46	80	1	4	7.75	13	10	9	11	7
30	17	1	16.1354	1.22	3.01	49	50	50	2.1	2.1	62	53	107	1	0	8.75	12	7	4	10	2
31	20	1	17.4262	6.55	11.51	46	51	48	3.68712	3.68712	59	56	123	1	2	11.75	12	8	12	9	9
32	17	0	17.6055	11.12	12.14	73	65	59	4.6	4.6	72	62	102	1	3	10.25	15	13	6	9	5
33	18	0	17.2938	3.59	6.43	#NULL!	#NULL!	#NULL!	3.40379	3.40379	62	55	94	1	1	7	14	10	12	11	10
34	17	1	16.8962	1.04	5.71	45	52	47	4.4	4.4	59	52	110	1	1	8.5	12	6	9	10	7
35	21	0	16.0875	0.02	0.82	43	50	49	3.69697	3.69697	65	56	115	1	0	9.75	11	9	9	5	6
36	17	1	16.1354	0.87	1.16	#NULL!	#NULL!	#NULL!	2.34015	2.34015	54	51	122	1	0	9.5	14	10	7	9	5
37	16	0	14.6875	0.04	0.26	37	48	42	1.68182	1.68182	54	55	109	1	5	9.5	13	10	8	8	7
38	15	0	15.6793	0.59	0.84	51	52	58	3.88258	3.88258	75	67	108	1	8	8.5	12	7	4	5	4
39	17	1	17.594	7.49	9.51	45	63	45	4.08889	4.08889	75	68	128	1	0	8.25	13	10	11	14	9
40	17	1	18.1792	16.11	25.14	45	42	51	3.60909	3.60909	60	51	100	1	0	7.75	14	4	4	3	3
41	16	0	15.978	1.04	3.22	30	38	32	1.06667	1.06667	32	43	89	1	0	10	12	4	3	0	1
42	16	0	14.5231	0.02	0.02	42	45	41	1.59015	1.59015	44	48	104	1	3	9.75	14	13	13	6	11
43	17	1	15.2194	0.05	0.13	46	56	50	2.41136	2.41136	67	60	105	1	3	12	11	11	11	10	8
44	12	1	25.4028	9.51	86.43	37	42	44	0.731061	#NULL!	61	51	94	2	3	8	13	9	5	7	2
45	17	1	19.9594	0.06	45.62	41	47	47	0.615909	1.775	59	56	108	2	9	10.25	11	14	11	8	10
46	9	0	20.1323	0.05	45.62	31	33	30	0.253788	#NULL!	46	53	83	2	8	9.5	10	10	7	2	4
47	9	1	22.7199	6.94	61.41	50	45	54	1.73636	3.7	75	73	113	2	1	4	14	11	9	15	8
48	12	0	19.4817	0.02	20.9	38	29	37	1.21515	3.3	50	60	105	2	0	9.25	12	8	14	15	11
49	17	1	20.4825	16.6	47.21	37	47	42	0.715909	#NULL!	56	67	88	2	1	8.5	13	9	13	10	10
50	17	1	21.813	0.71	55.17	37	29	45	1.175	3.925	64	64	97	2	1	10.25	11	12	12	10	9
51	20	0	23.6262	0.41	76.73	29	33	30	0.0227273	0.9	32	41	98	2	1	7.25	16	11	10	13	7
52	14.5	1	21.401	16.11	57.93	29	34	30	0.287879	#NULL!	32	36	110	2	2	3.75	13	11	9	12	7
53	14	1	20.225	13.79	37.07	31	35	30	0.0227273	0.6325	40	54	92	2	2	10.75	14	7	11	9	8
54	13	0	19.4154	0.02	20.05	43	57	47	1.03788	1.9	63	73	101	2	6	8.5	13	12	6	7	4
55	17	1	21.7969	0.68	58.32	38	39	37	0.376515	3.15	44	57	128	2	0	8	13	11	11	13	8
56	17	0	20.0796	1.62	28.77	35	27	38	0.565152	#NULL!	54	51	97	2	1	12.75	12	6	5	7	3
57	17	1	21.8187	3.67	51.2	29	24	28	0.155303	#NULL!	32	39	121	2	8	8	13	9	11	16	9
58	9	1	19.6996	7.21	33.36	33	39	33	0.578788	#NULL!	54	48	87	2	6	13.25	8	13	12	12	9
59	16	1	20.0288	1.83	31.92	43	29	45	0.460606	#NULL!	38	26	102	2	7	9.5	14	11	11	9	9
60	17	0	20.286	1.54	32.64	30	29	30	0.87197	3.025	68	56	102	2	8	3.75	10	8	15	9	12
61	15	1	19.726	12.71	26.76	29	24	25	0	3.625	27	26	111	2	0	8.5	10	9	9	8	6
62	15.5	1	22.7634	4.46	71.9	31	37	34	0.170455	#NULL!	48	52	91	2	2	10.5	11	9	10	9	8
63	15	0	19.7975	0.02	25.14	28	34	27	0.151515	#NULL!	55	53	92	2	8	8.5	12	11	7	9	5
64	14.5	0	26.2543	10.38	88.1	46	46	52	1.31742	4.4	55	54	107	2	0	6.25	13	16	15	12	13
65	17	1	21.0459	1.88	42.47	40	29	40	1.18939	#NULL!	53	39	120	2	0	7	14	8	6	7	4
66	13	1	20.04	1.54	32.28	46	24	47	1.40455	#NULL!	35	41	110	2	0	6	12	7	8	8	5
67	17	1	20.1362	0.02	39.74	37	35	38	0.832576	4.55	49	67	95	2	0	10.75	13	10	13	8	10
68	17	1	22.1687	0.02	57.53	40	37	44	0.513636	#NULL!	62	66	119	2	0	7.5	12	8	10	12	8
69	12	0	23.2072	3.51	68.08	45	45	41	0.912879	2.15	55	58	110	2	0	6.25	10	7	12	13	9
70	13	0	20.333	0.68	31.92	28	24	26	0.234848	#NULL!	35	34	108	2	2	10.5	11	10	8	12	6
71	17	0	21.5216	19.22	50	40	36	40	0.465152	#NULL!	52	54	90	2	2	99	4	9	12	10	9
72	15	1	20.173	#NULL!	42.86	38	40	38	#NULL!	#NULL!	42	46	108	3	0	5.5	11	8	7	7	4
73	15	0	25.5069	#NULL!	86.86	31	33	31	#NULL!	#NULL!	40	26	90	3	0	4.75	11	12	16	16	13
74	15	1	27.7906	#NULL!	91.47	53	52	49	#NULL!	#NULL!	72	53	101	3	2	7.75	14	14	6	11	4
75	12	0	20.1088	#NULL!	52.39	42	46	44	#NULL!	#NULL!	55	53	93	3	4	6.5	14	10	11	6	8
76	17	1	20.5625	#NULL!	64.8	29	37	30	#NULL!	#NULL!	36	28	104	3	4	9.75	14	4	2	3	0
77	12	1	19.027	#NULL!	26.76	31	41	34	#NULL!	#NULL!	52	33	106	3	0	8.5	12	12	8	10	6
78	12	1	21.0019	#NULL!	61.41	39	42	42	#NULL!	#NULL!	53	60	92	3	1	7	13	9	11	11	8
79	12	0	20.4374	#NULL!	33.36	36	30	31	#NULL!	#NULL!	40	46	105	3	0	8.25	14	13	14	14	11
80	16	0	19.9376	#NULL!	34.09	35	40	38	#NULL!	#NULL!	54	60	108	3	0	5.5	12	6	10	8	7
81	15	1	19.8903	#NULL!	42.86	25	57	29	#NULL!	#NULL!	75	58	100	3	0	5.25	12	13	10	9	7
82	16	1	24.9182	#NULL!	89.44	41	40	43	#NULL!	#NULL!	45	46	102	3	0	6.25	9	7	14	13	11
83	17	0	26.8765	#NULL!	89.44	44	38	49	#NULL!	#NULL!	44	48	123	3	0	99	4	9	9	3	6
84	14	0	29.8454	#NULL!	95.25	40	33	47	#NULL!	#NULL!	42	41	110	3	0	6.5	14	10	11	10	8
85	15	1	22.602	#NULL!	69.85	37	35	31	#NULL!	#NULL!	65	58	102	3	0	6.5	9	9	7	14	4
86	12	0	20.7099	#NULL!	56.36	53	48	52	#NULL!	#NULL!	53	55	104	3	2	5.5	15	5	10	8	7
87	15	0	21.5518	#NULL!	48.01	49	33	54	#NULL!	#NULL!	48	49	93	3	1	5.5	11	12	13	12	10
88	17	0	20.2142	#NULL!	55.57	38	49	38	#NULL!	#NULL!	67	73	108	3	1	5.5	16	15	11	12	8
89	17	1	23.067	#NULL!	73.57	36	38	41	#NULL!	#NULL!	53	48	121	3	0	9	16	14	15	10	12
90	15	0	24.1636	#NULL!	74.54	32	27	32	#NULL!	#NULL!	46	44	115	3	1	5.25	11	9	12	8	9
91	16	0	19.1784	#NULL!	27.76	29	34	30	#NULL!	#NULL!	44	44	115	3	0	6.5	14	13	14	12	12
92	16	1	21.9004	#NULL!	51.99	27	26	25	#NULL!	#NULL!	35	43	103	3	0	14.5	12	11	12	11	9
93	13	0	26.7959	#NULL!	85.99	31	27	28	#NULL!	#NULL!	52	61	106	3	1	9.25	13	6	9	9	6
94	17	1	24.363	#NULL!	77.94	31	24	33	#NULL!	#NULL!	44	52	112	3	0	4.75	10	9	13	12	11
95	17	1	18.6851	#NULL!	21.77	32	38	36	#NULL!	#NULL!	47	53	101	3	2	12.5	13	5	9	10	6
96	15	0	22.5982	#NULL!	59.87	33	26	35	#NULL!	#NULL!	47	44	106	3	1	10.5	13	9	11	11	9
97	20	1	19.4024	#NULL!	41.68	29	33	30	#NULL!	#NULL!	47	44	119	3	2	9.25	15	7	9	6	6
98	14.5	1	21.1689	#NULL!	50	35	35	39	#NULL!	#NULL!	48	52	107	3	0	7	15	4	6	11	3
99	12	1	21.0355	#NULL!	41.68	29	27	27	#NULL!	#NULL!	38	39	111	3	0	9.5	11	12	8	14	5
100	12	0	23.9062	#NULL!	77.64	51	41	47	#NULL!	#NULL!	46	39	102	3	2	6.5	13	8	11	5	8
101	15	1	19.442	#NULL!	27.09	34	42	42	#NULL!	#NULL!	57	54	122	3	0	3.75	12	8	12	14	9
102	17	1	20.2776	#NULL!	31.92	42	24	43	#NULL!	#NULL!	46	57	102	3	0	9.75	11	9	12	15	9
103	9	0	23.6549	#NULL!	75.49	35	34	36	#NULL!	#NULL!	52	54	111	3	2	9.5	12	5	9	9	7
104	15.5	0	19.2085	#NULL!	20.05	33	24	36	#NULL!	#NULL!	46	34	87	3	4	7.5	14	10	12	8	9
105	20	1	23.1763	#NULL!	69.5	33	26	37	#NULL!	#NULL!	46	41	121	3	2	6.5	13	7	7	8	4
106	17	0	22.1234	#NULL!	68.79	41	34	42	#NULL!	#NULL!	38	39	107	3	0	5	12	8	9	6	6
107	17	1	22.1599	#NULL!	57.53	28	26	25	#NULL!	#NULL!	40	48	120	3	0	8	12	8	15	13	12
108	17	1	21.0973	#NULL!	62.93	29	33	30	#NULL!	#NULL!	32	26	115	3	3	99	4	8	10	9	7
109	15	1	19.3237	#NULL!	24.51	32	45	34	#NULL!	#NULL!	42	54	94	3	6	9.25	10	9	13	15	10
110	17	0	21.8956	#NULL!	60.64	40	43	45	#NULL!	#NULL!	62	55	125	3	2	5.5	13	9	12	13	9
111	20	0	22.0628	#NULL!	53.98	43	43	33	#NULL!	#NULL!	52	52	115	3	0	8	11	9	9	8	6
112	17	0	22.0931	#NULL!	54.38	32	32	25	#NULL!	#NULL!	47	51	115	3	0	11.5	13	10	14	17	11
